# Supplementary material for: Combinatorial targeting of multiple myeloma by complementing T cell engaging antibody fragments
Source: Commun Biol. 2021 Jan 8;4:44. doi: 10.1038/s42003-020-01558-0 (PMC7794243; doi:10.1038/s42003-020-01558-0)
Supplement: Supplementary file 3 — Supplementary Data1 [file 42003_2020_1558_MOESM3_ESM.xlsx]

## Sheet: Figure 1a
Expression Data extracted by Genefinder
		BCMA	CD38	SLAMF7
	adipose	0.19	2.04	0.98
	colon	1.66	0.9	1.81
	heart	0.19	5.35	0.17
	hypothlamus	0	6.05	0.06
	kidney	1.41	0.35	0.19
	liver	0.04	3.56	0.08
	lung	0.34	4.53	1.84
	ovary	1.12	0.57	0.17
	keletal muscle	0.34	1.94	0.08
	spleen	2.02	17	6.12
	testes	0.44	0.45	0.17

## Sheet: Figure 1b
Flow cytometric analysis of bone marrow samples of 10 Multiple Myeloma patients - Sorted by CD138+/CD38+ expression
	Target Expression (%)
		BCMA+	CD38+	SLAMF7+	CD38+/BCMA+	SLAMF7+/BCMA+	CD38+/SLAMF7+
	patient 1	52	100	100	43	46	100
	patient 2	13	100	99	12	12.6	98
	patient 3	51	100	88	51	55	99
	patient 4	5	100	96	3	4	90
	patient 5	51	100	97	45	48	97
	patient 6	10	100	99	7	8	97
	patient 7	27	100	100	24	26	99
	patient 8	55	100	100	42	46	98
	patient 9	34	100	89	34	35	98
	patient 10	34	100	100	30	31	95
	Mean	33.2	100	96.8	29.1	31.16	97.1
	SD	18.01	0	4.35431	16.1397	17.1823	2.7

## Sheet: Figure 2b
	T cell Activation - IL-2 Concentration (pg/ml)
			anti- CD38 BiTE		anti-SLAMF7 BiTE		Hemibody Combination
			5 nM	1 nM	5 nM	1 nM	5 nM	1 nM
	PBMC1	Value 1	697.679	544.821	795.179	786.25	259.107	31.25
		Value 2	699.107	521.25	833.036	795.179	209.464	6.96429
		Mean	698.393	533.036	814.107	790.714	234.286	19.1071
		SD	1.01015	16.6675	26.769	6.31345	35.1028	17.1726
	PBMC2	Value 1	616.607	422.321	671.607	673.036	0.535714	-12.6786
		Value 2	619.464	411.25	598.036	652.679	-8.39286	-17.3214
		Mean	618.036	416.786	634.821	662.857	-3.92857	-15
		SD	2.02031	7.82868	52.0229	14.3947	6.31345	3.283
	PBMC3	Value 1	659.821	458.036	737.321	534.821	86.25	80.1786
		Value 2	669.464	453.393	791.607	577.321	109.107	56.9643
		Mean	664.643	455.714	764.464	556.071	97.6786	68.5714
		SD	6.81853	3.283	38.3858	30.052	16.1624	16.415
		Mean	664.643	455.714	764.464	662.857	97.6786	19.1071
		SD	40.3496	59.1722	92.5698	117.479	119.535	42.0202

## Sheet: Figure 2c
	Target Expression on CD3+ and CD8+ T cells
			CD3+/CD38-	CD3-/CD38-	CD3-/CD38+	CD3+/CD38+		CD3+/SLAMF7-	CD3-SLAMF7-	CD3-/SLAMF7+	CD3+/SLAMF7+
		PBMC 3	34	3	23	41		48	10	18	24
		PBMC 1	30	1	10	59		67	4	8	22
		PBMC 2	26	3	32	39		55	7	28	11
			CD8+/CD38-	CD8-/CD38-	CD8-/CD38+	CD8+/CD38+		CD8+/SLAMF7-	CD8-SLAMF7-	CD8-/SLAMF7+	CD8+/SLAMF7+
		PBMC 3	14	25	51	10		8	56	18	18
		PBMC1	9	22	46	23		18	54	16	13
		PBMC2	7	26	48	19		7	66	15	18

## Sheet: Figure 3a
	Hemibody-induced T cell activation and Myeloma cell lysis
	Killing (%)													IL-2 (pg/ml)											IFNy (pg/ml)
	Viability (%)			MM+Tcells	20 nM	6,7 nM	2,2 nM	0,74 nM	0,25 nM	0,08 nM	0,03 nM	0,01 nM				20 nM	6,7 nM	2,2 nM	0,74 nM	0,25 nM	0,08 nM	0,03 nM	0,01 nM				20 nM	6,7 nM	2,2 nM	0,74 nM	0,25 nM	0,08 nM	0,03 nM	0,01 nM
		CD38 BiTE		100	40.9345	48.7557	82.1483	112.291	134.002	127.704	114.22	104.342			SLAMF7 BiTE	1327.47	1282.47	1208.47	1091.14	1067.14	1063.81	1064.14	1011.14			SLAMF7 BiTE	2581.72	2606.44	2493.08	2745.72	2311.26	2066.53	1465.62	460.534
		CD38 BiTE		100	41.6601	51.5056	101.178	125.871	127.128	122.755	120.843	99.6334			SLAMF7 BiTE	1275.14	1244.81	1170.81	1188.47	1061.81	1014.14	1130.47	987.473			SLAMF7 BiTE	2471.99	2457.44	2532.81	2528.17	2322.44	1918.26	1342.17	542.443
		CD38 BiTE		100	51.8331	79.7019	143.756	161.49	142.653	148.942	143.368	127.183			SLAMF7 BiTE	1332.14	1298.47	1140.47	1082.47	1160.47	1113.14	1178.81	1092.47			SLAMF7 BiTE	2480.17	2481.08	2486.53	2578.35	2407.72	1842.08	1305.44	560.624
		CD38 BiTE		100	56.1092	74.4651	105.377	153.547	143.525	148.339	127.956	97.8604			CD38 BiTE	1330.81	1197.81	468.473	151.473	118.806	130.806	97.473	84.8063			CD38 BiTE	331.079	139.17	50.8972	45.8063	35.2608	35.8063	46.3518	63.079
		SLAMF7 BiTE		100	26.1918	24.7056	28.0987	31.548	34.9692	35.2776	40.5216	43.2698			CD38 BiTE	1230.47	1169.47	503.806	130.806	118.473	129.806	96.473	90.8063			CD38 BiTE	334.079	132.079	48.8063	50.2608	32.1699	34.1699	49.9881	62.7154
		SLAMF7 BiTE		100	29.0685	27.409	28.8812	28.7741	27.757	32.4679	36.5096	41.7559			CD38 BiTE	997.14	1054.14	497.473	149.473	85.473	87.473	87.473	89.473			CD38 BiTE	334.534	130.534	47.8063	52.3518	28.7154	33.6245	48.7154	56.9881
		SLAMF7 BiTE		100	29.4637	30.3778	31.2919	42.1694	50.975	53.3821	60.1158	76.5996			SLAMF7(vH) Hemibody	358.64	239.206	165.806	124.806	122.306	112.306	102.306	119.306			SLAMF7(vH) Hemibody	97.173	72.2063	30.7396	29.2396	22.8063	22.573	34.673	8.57297
		SLAMF7 BiTE		100	28.6218	34.5732	37.4315	41.6993	49.2952	53.9546	61.7854	79.6398			SLAMF7(vH) Hemibody	397.306	272.54	168.14	124.806	119.64	108.406	119.306	123.306			SLAMF7(vH) Hemibody	93.9063	71.0396	31.3396	27.8396	25.0063	24.7063	27.673	7.33963
		SLAMF7(vH) Hemibody		100	87.4462	105.333	123.981	111.063	121.928	118.085	118.218	138.788			SLAMF7(vH) Hemibody	372.806	272.806	176.806	120.473	120.14	126.806	106.806	71.8063			SLAMF7(vH) Hemibody	97.673	71.673	31.5063	28.0063	23.473	17.8063	28.0063	7.53963
		SLAMF7(vH) Hemibody		100	85.6379	92.485	122.378	118.971	122.712	125.384	114.061	139.312			CD38(vL) Hemibody	276.14	127.14	111.806	97.473	112.14	97.473	81.473	75.1396			CD38(vL) Hemibody	34.8063	33.5396	36.9396	38.0063	42.0396	45.9396	40.4396	40.673
		SLAMF7(vH) Hemibody		100	86.8949	92.562	112.869	126.151	135.301	128.335	129.516	116.175			CD38(vL) Hemibody	278.806	152.14	109.14	92.8063	121.14	92.473	71.8063	72.1396			CD38(vL) Hemibody	36.5396	31.3063	38.0063	36.9396	39.9063	46.573	46.573	37.5063
		SLAMF7(vH) Hemibody		100	94.448	93.2214	124.209	151.969	158.489	152.679	141.059	136.604			CD38(vL) Hemibody	280.806	130.806	104.806	102.14	115.806	93.473	67.1396	64.473			CD38(vL) Hemibody	33.673	31.9063	30.973	38.073	34.373	42.573	42.3063	50.873
		CD38(vL) Hemibody		100	81.7681	92.4321	104.231	113.175	109.254	109.494	96.6976	99.6904			Hemibody Combination	1197.81	1130.81	1191.47	732.14	368.473	164.806	84.8063	77.473			Hemibody Combination	554.14	368.806	211.473	64.1396	41.5063	48.1396	45.2063	41.2063
		CD38(vL) Hemibody		100	83.8055	85.9495	106.738	129.862	128.216	112.711	107.159	101.57			Hemibody Combination	1169.47	1163.81	1185.47	925.473	370.473	163.806	90.8063	96.473			Hemibody Combination	550.806	377.14	215.806	61.1396	48.173	51.9063	45.2063	38.573
		CD38(vL) Hemibody		100	80.0828	79.9276	107.708	119.814	104.915	105.535	96.5339	96.9995			Hemibody Combination	1187.47	1194.14	1170.14	922.806	397.473	116.473	89.473	87.473			Hemibody Combination	530.806	303.806	200.806	55.473	47.5396	57.8063	53.573	54.273
		CD38(vL) Hemibody		100	80.6283	81.9663	116.23	139.151	132.926	117.452	105.119	105.352
		Hemibody Combination		100	50.9059	43.659	63.0195	78.0462	123.837	122.629	121.208	117.549
		Hemibody Combination		100	49.8007	60.2755	60.2755	86.4081	116.781	127.111	119.029	114.099		Mean	SLAMF7 BiTE	1327.47	1282.47	1170.81	1091.14	1067.14	1063.81	1130.47	1011.14		Mean	SLAMF7 BiTE	2480.17	2481.08	2493.08	2578.35	2322.44	1918.26	1342.17	542.443
		Hemibody Combination		100	55.2564	44.7436	64.1453	84.2308	130.427	129.487	122.265	115.214			CD38 BiTE	1230.47	1169.47	497.473	149.473	118.473	129.806	96.473	89.473			CD38 BiTE	334.079	132.079	48.8063	50.2608	32.1699	34.1699	48.7154	62.7154
		Hemibody Combination		100	51.406	63.2689	65.4657	89.6309	123.989	133.48	123.726	113.796			SLAMF7(vH) Hemibody	372.806	272.54	168.14	124.806	120.14	112.306	106.806	119.306			SLAMF7(vH) Hemibody	97.173	71.673	31.3396	28.0063	23.473	22.573	28.0063	7.53963
															CD38(vL) Hemibody	278.806	130.806	109.14	97.473	115.806	93.473	71.8063	72.1396			CD38(vL) Hemibody	34.8063	31.9063	36.9396	38.0063	39.9063	45.9396	42.3063	40.673
															Hemibody Combination	1187.47	1163.81	1185.47	922.806	370.473	163.806	89.473	87.473			Hemibody Combination	550.806	368.806	211.473	61.1396	47.5396	51.9063	45.2063	41.2063
	Killing (%)	CD38 BiTE		0	59.0655	51.2443	17.8517	-12.2905	-34.002	-27.7044	-14.2204	-4.34231
		CD38 BiTE		0	58.3399	48.4944	-1.17832	-25.8706	-27.1275	-22.7546	-20.8432	0.366588		SD	SLAMF7 BiTE	31.6479	27.5526	34.0658	58.857	55.4897	49.5001	57.5683	55.076		SD	SLAMF7 BiTE	61.1262	80.0788	25.0408	113.911	52.7572	114.14	83.9128	53.3196
		CD38 BiTE		0	48.1669	20.2981	-43.7556	-61.4903	-42.6528	-48.9419	-43.3681	-27.1833			CD38 BiTE	171.194	76.0972	18.8395	11.3985	19.1495	24.7349	5.50757	3.15054			CD38 BiTE	1.87708	4.60536	1.57721	3.3431	3.27441	1.13545	1.84525	3.41646
		CD38 BiTE		0	43.8908	25.5349	-5.37725	-53.5473	-43.5248	-48.339	-27.9561	2.13964			SLAMF7(vH) Hemibody	19.5621	19.3224	5.79591	2.50185	1.41748	9.69553	8.80814	28.6487			SLAMF7(vH) Hemibody	2.04568	0.584047	0.403228	0.764732	1.12809	3.53276	3.94875	0.661928
		SLAMF7 BiTE		0	73.8082	75.2944	71.9013	68.452	65.0308	64.7224	59.4784	56.7302			CD38(vL) Hemibody	2.34126	13.5003	3.53291	4.66667	4.52565	2.64575	7.31057	5.50084			CD38(vL) Hemibody	1.44376	1.15582	3.79049	0.635959	3.95699	2.15002	3.14395	6.98493
		SLAMF7 BiTE		0	70.9315	72.591	71.1188	71.2259	72.243	67.5321	63.4904	58.2441			Hemibody Combination	14.3385	31.676	11.0017	110.859	16.1967	27.6211	3.15054	9.50438			Hemibody Combination	12.6198	40.1502	7.71962	4.40118	3.67982	4.87241	4.8305	8.40795
		SLAMF7 BiTE		0	70.5363	69.6222	68.7081	57.8306	49.025	46.6179	39.8842	23.4004
		SLAMF7 BiTE		0	71.3782	65.4268	62.5685	58.3007	50.7048	46.0454	38.2146	20.3602
		SLAMF7(vH) Hemibody		0	12.5538	-5.33289	-23.9815	-11.0633	-21.9278	-18.0855	-18.218	-38.7877
		SLAMF7(vH) Hemibody		0	14.3621	7.51503	-22.3781	-18.9713	-22.7121	-25.3841	-14.0615	-39.312
		SLAMF7(vH) Hemibody		0	13.1051	7.43802	-12.8689	-26.1511	-35.3011	-28.3353	-29.5159	-16.1747
		SLAMF7(vH) Hemibody		0	5.55197	6.77857	-24.2092	-51.969	-58.4893	-52.6791	-41.0587	-36.6043
		CD38(vL) Hemibody		0	18.2319	7.56794	-4.23117	-13.1751	-9.25353	-9.49432	3.30237	0.309598
		CD38(vL) Hemibody		0	16.1945	14.0505	-6.73813	-29.8622	-28.2159	-12.7106	-7.15926	-1.56968
		CD38(vL) Hemibody		0	19.9172	20.0724	-7.70823	-19.8138	-4.91464	-5.53544	3.46611	3.00052
		CD38(vL) Hemibody		0	19.3717	18.0337	-16.2304	-39.1507	-32.9261	-17.452	-5.11926	-5.35195
		SLAMF7 vH + CD38 vL		0	49.0941	56.341	36.9805	21.9538	-23.8366	-22.6288	-21.2078	-17.5488
		SLAMF7 vH + CD38 vL		0	50.1993	39.7245	39.7245	13.5919	-16.7814	-27.1113	-19.0286	-14.0993
		SLAMF7 vH + CD38 vL		0	44.7436	55.2564	35.8547	15.7692	-30.4274	-29.4872	-22.265	-15.2137
		SLAMF7 vH + CD38 vL		0	48.594	36.7311	34.5343	10.3691	-23.9895	-33.4798	-23.7258	-13.7961
	Mean	CD38 BiTE			53.2534	37.0146	-3.27779	-39.709	-38.3274	-38.0217	-24.3996	-1.98786
		SLAMF7 BiTE			71.1549	71.1066	69.9135	63.3764	57.8678	55.6701	49.6813	40.0653
		SLAMF7(vH) Hemibody			12.8295	7.10829	-23.1798	-22.5612	-29.0066	-26.8597	-23.8669	-37.696
		CD38(vL) Hemibody			18.8018	16.0421	-7.22318	-24.838	-18.7347	-11.1024	-0.908441	-0.63004
		Hemibody Combination			48.8441	47.4905	36.4176	14.6806	-23.913	-28.2992	-21.7364	-14.6565
	SD	CD38 BiTE			7.52845	15.7475	25.8208	23.1031	7.76445	13.6687	12.5087	13.5643
		SLAMF7 BiTE			1.47056	4.22882	4.22811	6.89369	11.2518	11.4888	13.0738	20.6043
		SLAMF7(vH) Hemibody			3.96702	6.29706	5.38894	17.7257	17.0597	15.0039	12.1366	11.0921
		CD38(vL) Hemibody			1.64676	5.50912	5.21237	11.396	13.8099	5.04406	5.56152	3.50929
		Hemibody Combination			2.37289	10.2275	2.20679	4.88763	5.57412	4.53706	1.9765	1.70241

## Sheet: Figure 3b
	Hemibody-incuced Myeloma cell lysis
		OPM-2															RPMI-8226															U-266
	Viability (%)			Norm.												Viability (%)			Norm.												Viability (%)			Norm.
			OPM-2	MM+T cells	20 nM	6,7 nM	2,2 nM	0,74 nM	0,25 nM	0,08 nM	0,03 nM	0,01 nM	0,003 nM					RPMI-8226	MM+T cells	20 nM	6,7 nM	2,2 nM	0,74 nM	0,25 nM	0,08 nM	0,03 nM	0,01 nM	0,003 nM					U-266	MM+T cells	20 nM	6,7 nM	2,2 nM	0,74 nM	0,25 nM	0,08 nM	0,03 nM	0,01 nM	0,003 nM
		CD38 BiTE	102.882	100	59.7462	85.7202	91.5133	89.9738	96.2465	88.6936	91.3229	96.0744	94.3262				CD38 BiTE	88.0233	100	43.7627	43.8928	57.8644	84.8869	93.8844	110.301	111.186	109.618	105.837				CD38 BiTE	105.639	100	65.9394	74.0236	83.9291	87.7959	90.3282	88.4679	97.8183	97.5358	103.896
		CD38 BiTE	102.513	100	63.3303	85.6959	89.77	89.8122	89.569	92.1346	95.5859	94.0253	97.2831				CD38 BiTE	80.427	100	49.2162	48.5328	63.7623	86.9626	106.269	113.103	113.769	113.89	105.873				CD38 BiTE	102.699	100	66.6733	71.9624	79.9011	84.8641	92.1997	93.4355	98.8433	97.0638	105.348
		CD38 BiTE	104.366	100	60.2164	85.7112	90.1832	89.9929	96.3625	90.2213	89.9739	96.1614	95.0767				CD38 BiTE	84.7169	100	50.1951	49.3745	66.8228	97.4826	107.575	123.507	122.548	113.361	107.2				CD38 BiTE	104.376	100	67.0571	74.848	84.5066	89.369	90.7725	91.1813	98.3203	97.8672	105.249
		CD38 BiTE	103.395	100	65.674	86.7777	92.7722	91.7845	94.0557	95.3363	95.7178	94.9666	96.5636				CD38 BiTE	77.1993	100	53.4664	54.9025	71.1665	94.7208	115.833	122.846	117.78	116.572	102.048				CD38 BiTE	102.24	100	69.9789	72.5408	81.3353	85.3277	91.4495	89.8525	96.5066	97.7709	105.368
		SLAMF7 BiTE	104.111	100	33.4035	36.7567	44.0576	48.02	63.112	69.494	76.676	93.4075	94.1504				SLAMF7 BiTE	75.5876	100	42.121	42.3132	42.4462	44.9403	50.0937	58.4363	67.8459	76.3245	83.0244				SLAMF7 BiTE	107.213	100	25.5364	30.5631	34.0083	39.5789	45.895	60.411	68.077	82.7944	90.8432
		SLAMF7 BiTE	110.236	100	28.3424	36.4297	35.6701	49.4628	59.9132	67.3603	82.2409	96.9642	99.2892				SLAMF7 BiTE	82.1979	100	41.6242	41.9251	41.2199	47.9315	55.2892	64.6524	74.6255	86.9335	97.0394				SLAMF7 BiTE	102.056	100	22.5626	25.8027	25.8516	32.2631	36.4428	49.3637	62.5783	77.9464	90.6226
		SLAMF7 BiTE	105.257	100	35.744	39.3202	46.6255	52.3016	65.6407	72.6128	79.5268	94.0396	96.4513				SLAMF7 BiTE	74.2095	100	48.0942	46.0499	45.8247	48.4624	54.3811	60.8714	68.9687	78.7704	80.6545				SLAMF7 BiTE	103.084	100	24.8094	30.5382	35.3546	39.4202	47.2857	59.1014	66.9901	84.1649	92.2846
		SLAMF7 BiTE	109.718	100	30.2173	38.6574	38.5427	51.4012	63.401	69.6844	83.8507	97.6171	98.1678				SLAMF7 BiTE	82.9004	100	48.0449	48.5398	45.4424	51.2936	57.1293	69.7674	77.6698	87.9926	94.7591				SLAMF7 BiTE	101.719	100	22.6346	25.5607	26.3805	30.5932	39.622	50.3928	64.0897	78.7772	88.3867
		Hemibody Combination	96.045	100	62.1217	59.8929	70.6253	88.6886	103.511	102.822	108.158	103.616	101.632				Hemibody Combination	74.9701	100	39.9089	39.3774	48.9466	70.2863	93.4381	109.743	110.606	108.076	105.934				Hemibody Combination	100.181	100	49.9423	58.3127	70.407	81.6774	88.8449	93.5245	94.7273	100.445	102.208
		Hemibody Combination	108.791	100	65.7565	67.5768	84.173	96.2104	104.438	114.095	112.424	110.241	99.2348				Hemibody Combination	71.9336	100	39.8833	39.6124	50.9107	71.7861	92.9693	99.8916	106.16	106.52	103.024				Hemibody Combination	101.648	100	53.2048	57.1429	69.1547	81.0348	89.1086	96.6057	101.269	101.401	102.505
		Hemibody Combination	102.477	100	62.1656	59.9555	69.322	87.5126	100.563	99.7733	101.66	97.7454	97.377				Hemibody Combination	77.7402	100	40.503	39.9592	50.9549	72.3842	91.9696	100.533	102.388	100.972	106.365				Hemibody Combination	101.772	100	49.1228	56.4155	69.4358	78.7582	88.3385	94.7712	94.1864	96.8524	100.602
		Hemibody Combination	115.392	100	64.9296	67.8384	82.3462	95.4361	102.745	108.075	107.874	104.172	98.1079				Hemibody Combination	72.7078	100	39.8751	40.3957	49.7792	67.0954	90.2745	93.8505	98.3622	97.868	102.088				Hemibody Combination	101.935	100	52.0377	57.226	69.024	81.0445	87.6199	92.1575	98.7158	97.9623	103.579
	Killing (%)															Killing (%)															Killing (%)
		CD38 BiTE		0	40.2538	14.2798	8.48667	10.0262	3.7535	11.3064	8.6771	3.92557	5.67384				CD38 BiTE		0	56.2373	56.1072	42.1356	15.1131	6.11561	-10.3009	-11.1861	-9.61787	-5.83678				CD38 BiTE		0	34.0606	25.9764	16.0709	12.2041	9.67176	11.5321	2.18175	2.46421	-3.89598
		CD38 BiTE		0	36.6697	14.3041	10.23	10.1878	10.431	7.86542	4.41406	5.97474	2.71692				CD38 BiTE		0	50.7838	51.4672	36.2377	13.0374	-6.26918	-13.103	-13.769	-13.8897	-5.87344				CD38 BiTE		0	33.3267	28.0376	20.0989	15.1359	7.8003	6.56451	1.1567	2.93623	-5.34849
		CD38 BiTE		0	39.7836	14.2888	9.81677	10.0071	3.63745	9.77871	10.0261	3.83863	4.92334				CD38 BiTE		0	49.8049	50.6255	33.1772	2.51745	-7.57464	-23.5066	-22.5478	-13.361	-7.20004				CD38 BiTE		0	32.9429	25.152	15.4934	10.631	9.22754	8.81865	1.67974	2.13283	-5.2492
		CD38 BiTE		0	34.326	13.2223	7.22778	8.21553	5.94428	4.66375	4.28225	5.03342	3.43645				CD38 BiTE		0	46.5336	45.0975	28.8335	5.27925	-15.8334	-22.8459	-17.7798	-16.5719	-2.04754				CD38 BiTE		0	30.0211	27.4592	18.6647	14.6723	8.55052	10.1475	3.4934	2.22912	-5.36764
		SLAMF7 BiTE		0	66.5965	63.2433	55.9424	51.98	36.888	30.506	23.324	6.59254	5.84958				SLAMF7 BiTE		0	57.879	57.6868	57.5538	55.0597	49.9063	41.5637	32.1541	23.6755	16.9756				SLAMF7 BiTE		0	74.4636	69.4369	65.9917	60.4211	54.105	39.589	31.923	17.2056	9.15684
		SLAMF7 BiTE		0	71.6576	63.5703	64.3299	50.5372	40.0868	32.6397	17.7591	3.03581	0.710798				SLAMF7 BiTE		0	58.3758	58.0749	58.7801	52.0685	44.7108	35.3476	25.3745	13.0665	2.96058				SLAMF7 BiTE		0	77.4374	74.1973	74.1484	67.7369	63.5572	50.6363	37.4217	22.0536	9.37745
		SLAMF7 BiTE		0	64.256	60.6798	53.3745	47.6984	34.3593	27.3872	20.4732	5.96039	3.54872				SLAMF7 BiTE		0	51.9058	53.9501	54.1753	51.5376	45.6189	39.1286	31.0313	21.2296	19.3455				SLAMF7 BiTE		0	75.1906	69.4618	64.6454	60.5798	52.7143	40.8986	33.0099	15.8351	7.71541
		SLAMF7 BiTE		0	69.7827	61.3426	61.4573	48.5988	36.599	30.3156	16.1493	2.3829	1.83225				SLAMF7 BiTE		0	51.9551	51.4602	54.5576	48.7064	42.8707	30.2326	22.3302	12.0074	5.24089				SLAMF7 BiTE		0	77.3654	74.4393	73.6195	69.4068	60.378	49.6072	35.9103	21.2228	11.6133
		Hemibody Combination		0	37.8783	40.1071	29.3747	11.3114	-3.51069	-2.82239	-8.15762	-3.6163	-1.63152				Hemibody Combination		0	60.0911	60.6226	51.0534	29.7137	6.56195	-9.74333	-10.6061	-8.07581	-5.93364				Hemibody Combination		0	50.0577	41.6873	29.593	18.3226	11.1551	6.47553	5.2727	-0.444884	-2.20794
		Hemibody Combination		0	34.2435	32.4232	15.827	3.78962	-4.438	-14.0953	-12.424	-10.2412	0.765173				Hemibody Combination		0	60.1167	60.3876	49.0893	28.2139	7.03071	0.10836	-6.16037	-6.52004	-3.0237				Hemibody Combination		0	46.7952	42.8571	30.8453	18.9652	10.8914	3.3943	-1.26874	-1.40056	-2.50453
		Hemibody Combination		0	37.8344	40.0445	30.678	12.4874	-0.562639	0.226675	-1.65958	2.2546	2.62295				Hemibody Combination		0	59.497	60.0408	49.0451	27.6158	8.03042	-0.532659	-2.38788	-0.971647	-6.36534				Hemibody Combination		0	50.8772	43.5845	30.5642	21.2418	11.6615	5.22876	5.81355	3.14757	-0.601995
		Hemibody Combination		0	35.0704	32.1616	17.6538	4.5639	-2.74472	-8.07459	-7.87398	-4.1718	1.89213				Hemibody Combination		0	60.1249	59.6043	50.2208	32.9046	9.72547	6.14954	1.63776	2.13199	-2.08769				Hemibody Combination		0	47.9623	42.774	30.976	18.9555	12.3801	7.84247	1.28425	2.03767	-3.57877
	Mean	CD38 BiTE			38.2267	14.2843	9.15172	10.0166	4.84889	8.82206	6.54558	4.4795	4.17989			Mean	CD38 BiTE			50.2943	51.0463	34.7075	9.15832	-6.92191	-17.9745	-15.7744	-13.6253	-5.85511			Mean	CD38 BiTE			33.1348	26.7178	17.3678	13.4382	8.88903	9.48308	1.93075	2.34666	-5.29885
		SLAMF7 BiTE			68.1896	62.2929	58.6999	49.568	36.7435	30.4108	19.1161	4.4981	2.69048				SLAMF7 BiTE			54.9171	55.8185	56.0557	51.8031	45.1649	37.2381	28.2029	17.1481	11.1082				SLAMF7 BiTE			76.278	71.8296	69.8056	64.1583	57.2415	45.2529	34.4601	19.2142	9.26715
		Hemibody Combination			36.4524	36.2339	23.5142	7.93765	-3.12771	-5.44849	-8.0158	-3.89405	1.32865				Hemibody Combination			60.1039	60.2142	49.6551	28.9638	7.53057	-0.212149	-4.27412	-3.74584	-4.47867				Hemibody Combination			49.01	42.8156	30.7047	18.9604	11.4083	5.85214	3.27847	0.796394	-2.35624
	SD	CD38 BiTE			2.78656	0.534391	1.3626	0.932608	3.1755	2.86317	2.94126	1.01286	1.35122			SD	CD38 BiTE			4.03113	4.51507	5.59047	6.04256	9.05517	6.72812	4.95919	2.8636	2.22043			SD	CD38 BiTE			1.77288	1.32639	2.17198	2.12138	0.817268	2.11427	1.00193	0.35854	0.714787
		SLAMF7 BiTE			15.0025	24.6576	23.4631	21.2736	15.3696	11.7264	8.95132	1.19976	1.41691				SLAMF7 BiTE			3.58365	3.16032	2.25602	2.60314	2.98103	4.93763	4.66107	5.82727	8.22773				SLAMF7 BiTE			1.51589	2.81285	4.98035	4.71008	5.14002	5.74342	2.54091	3.02639	1.61029
		Hemibody Combination			3.29251	1.41562	5.008	1.92513	2.35752	2.15796	3.15204	2.09262	2.23789				Hemibody Combination			0.30728	0.442984	0.968196	2.36583	1.39995	6.55766	5.23183	4.76413	2.11712				Hemibody Combination			1.87588	0.782179	0.625152	1.28276	0.655274	1.89076	3.36875	2.11583	1.23089

## Sheet: Figure 3c
	Ultra-precise immunotherapy by hemibodies in vitro
	CD38+										SLAMF7 +										CD38+/SLAMF7+
	Viability (%)			Norm.							Viability (%)			Norm.							Viability (%)			Norm.
			CHO	CHO+T cells	20 nM	6,7 nM	2,2 nM	0,74 nM	0,25 nM				CHO	CHO+T cells	20 nM	6,7 nM	2,2 nM	0,74 nM	0,25 nM				CHO	CHO+T cells	20 nM	6,7 nM	2,2 nM	0,74 nM	0,25 nM
		CD38 BiTE	105.325	100	66.2893	76.7678	89.1209	97.3403	99.5994			CD38 BiTE	100.028	100	94.1764	93.9535	96.5788	102.648	95.2483			SLAMF7 BiTE	113.04	100	46.6142	51.4908	56.7312	63.1411	69.2432
		CD38 BiTE	104.712	100	67.4161	85.136	95.5601	98.2854	92.7213			CD38 BiTE	111.855	100	99.5868	94.4005	95.9863	93.4168	94.689			SLAMF7 BiTE	115.416	100	49.949	56.8785	61.8481	67.7645	73.7992
		CD38 BiTE	99.3482	100	68.1955	80.4949	93.4701	102.233	105.069			CD38 BiTE	103.358	100	95.5509	94.3367	100.011	105.87	97.596			SLAMF7 BiTE	117.324	100	53.1057	60.4337	66.2154	70.9693	77.4712
		CD38 BiTE	106.003	100	67.9662	82.7473	89.9067	104.098	95.8383			CD38 BiTE	104.7	100	109.195	105.718	104.62	105.357	107.081			CD38 BiTE	106.555	100	47.2806	62.6414	73.806	90.6959	93.9736
		SLAMF7 BiTE	116.088	100	100.71	99.307	99.769	103.41	103.212			SLAMF7 BiTE	102.81	100	49.9232	52.0246	60.5696	65.4597	68.183			CD38 BiTE	107.643	100	51.5527	67.0954	77.3129	93.2957	96.6501
		SLAMF7 BiTE	99.7279	100	95.9609	95.7048	94.6004	95.4754	94.8511			SLAMF7 BiTE	106.923	100	39.7966	47.5395	53.6526	61.6275	66.1396			CD38 BiTE	110.125	100	55.2726	71.121	81.675	94.7066	97.9511
		SLAMF7 BiTE	110.203	100	109.491	110.238	107.825	111.169	113.156			SLAMF7 BiTE	102.657	100	45.2168	57.6882	64.4899	68.2762	70.9889			SLAMF7(vH) Hemibody	112.636	100	86.4714	97.526	100.412	100.246	102.958
		SLAMF7 BiTE	101.325	100	99.1806	97.4807	98.2924	98.3153	98.7212			SLAMF7 BiTE	101.008	100	50.7183	53.2554	66.3575	73.5302	77.3636			SLAMF7(vH) Hemibody	112.412	100	88.1993	92.8388	100.344	103.057	102.13
		SLAMF7(vH) Hemibody	103.635	100	103.005	97.361	94.1143	93.9962	93.2816			SLAMF7(vH) Hemibody	121.033	100	95.2743	96.7767	96.0367	98.2994	96.0204			SLAMF7(vH) Hemibody	116.612	100	85.8784	104.856	106.691	106.325	109.776
		SLAMF7(vH) Hemibody	105.821	100	101.101	98.643	97.173	101.101	95.1732			SLAMF7(vH) Hemibody	119.239	100	99.7091	97.2177	101.707	102.671	104.172			SLAMF7(vH) Hemibody	114.816	100	85.8867	97.6103	103.675	107.317	105.921
		SLAMF7(vH) Hemibody	101.256	100	103.608	100.297	98.0589	99.2616	97.5108			SLAMF7(vH) Hemibody	103.434	100	88.8182	90.9079	101.206	102.846	103.33			SLAMF7(vH) Hemibody	121.009	100	91.1622	109.673	110.515	110.317	114.062
		SLAMF7(vH) Hemibody	104.624	100	103.424	102.152	102.096	103.96	100.64			SLAMF7(vH) Hemibody	104.511	100	104.006	102.75	107.518	109.606	108.454			SLAMF7(vH) Hemibody	120.881	100	92.7085	102.192	108.36	111.714	109.853
		CD38(vL) Hemibody	102.034	100	95.211	92.2062	89.5385	92.2411	86.5396			CD38(vL) Hemibody	118.212	100	102.357	96.8601	98.6855	97.0265	99.0299			CD38(vL) Hemibody	106.584	100	96.8813	100.211	100.509	99.0957	99.0835
		CD38(vL) Hemibody	105.267	100	101.79	98.4887	100.601	102.896	98.6152			CD38(vL) Hemibody	110.086	100	91.3906	92.7268	93.959	93.422	92.3303			CD38(vL) Hemibody	108.936	100	103.28	104.106	99.2516	103.826	103.514
		CD38(vL) Hemibody	101.046	100	100.206	98.4701	92.4772	98.0737	93.5236			CD38(vL) Hemibody	106.781	100	107.11	108.251	110.805	108.882	112.421			CD38(vL) Hemibody	106.388	100	100.14	103.465	102.701	102.146	102.123
		CD38(vL) Hemibody	102.993	100	107.778	104.363	104.117	107.93	103.745			CD38(vL) Hemibody	102.863	100	100.593	103.979	105.762	104.075	103.556			CD38(vL) Hemibody	109.035	100	105.663	107.099	101.797	106.942	105.347
		Hemibody Combination	114.605	100	93.3276	98.7468	99.2268	100.92	104.373			Hemibody Combination	111.071	100	97.2118	93.6038	96.439	96.3398	96.1748			CD38(vL) Hemibody	110.35	100	100.317	105.499	105.415	104.518	105.041
		Hemibody Combination	103.79	100	98.1383	93.5771	93.125	103.112	103.278			Hemibody Combination	102.294	100	95.8579	98.9933	99.6299	98.813	99.1991			CD38(vL) Hemibody	112.975	100	107.362	109.22	104.435	109.221	107.552
		Hemibody Combination	109.053	100	90.0986	89.7385	96.691	101.294	103.952			Hemibody Combination	106.843	100	98.4675	101.691	103.325	105.342	107.123			Hemibody Combination	104.528	100	52.3586	52.8457	62.3175	70.3627	82.566
		Hemibody Combination	105.514	100	87.7695	89.1366	95.3757	105.624	106.45			Hemibody Combination	103.383	100	98.9083	98.5785	101.869	103.985	102.733			Hemibody Combination	106.08	100	53.8679	55.1533	58.6283	68.9562	79.9139
																						Hemibody Combination	106.127	100	55.222	58.4807	67.0656	75.3501	86.881
																						Hemibody Combination	107.89	100	54.8565	57.0787	61.9492	71.8588	82.9707
	Killing (%)										Killing (%)											Hemibody Combination	107.946	100	57.6535	63.4435	70.6501	78.0923	89.3126
		CD38 BiTE	-5.32472	0	33.7107	23.2322	10.8791	2.65969	0.400555			CD38 BiTE	-0.0278577	0	5.82359	6.04646	3.4212	-2.64781	4.75173			Hemibody Combination	111.095	100	55.5414	58.002	64.3355	74.0682	84.0514
		CD38 BiTE	-4.71243	0	32.5839	14.864	4.4399	1.71464	7.27871			CD38 BiTE	-11.8551	0	0.413192	5.5995	4.01374	6.58316	5.31101
		CD38 BiTE	0.65178	0	31.8045	19.5051	6.52987	-2.23295	-5.0694			CD38 BiTE	-3.3577	0	4.44907	5.66335	-0.0114709	-5.86982	2.40397
		CD38 BiTE	-6.00335	0	32.0338	17.2527	10.0933	-4.0979	4.16168			CD38 BiTE	-4.70016	0	-9.19483	-5.71813	-4.61985	-5.35676	-7.08094		Killing (%)
		SLAMF7 BiTE	-16.0882	0	-0.709532	0.693031	0.23101	-3.41015	-3.21214			SLAMF7 BiTE	-2.81041	0	50.0768	47.9754	39.4304	34.5403	31.817			SLAMF7 BiTE	-13.0395	0	53.3858	48.5092	43.2688	36.8589	30.7568
		SLAMF7 BiTE	0.272116	0	4.03906	4.29517	5.39964	4.5246	5.14886			SLAMF7 BiTE	-6.9226	0	60.2034	52.4605	46.3474	38.3725	33.8604			SLAMF7 BiTE	-15.4158	0	50.051	43.1215	38.1519	32.2355	26.2008
		SLAMF7 BiTE	-10.2034	0	-9.49098	-10.2378	-7.82489	-11.1686	-13.1564			SLAMF7 BiTE	-2.65744	0	54.7832	42.3118	35.5101	31.7238	29.0111			SLAMF7 BiTE	-17.3244	0	46.8943	39.5663	33.7846	29.0307	22.5288
		SLAMF7 BiTE	-1.32476	0	0.819358	2.51934	1.70763	1.68466	1.27881			SLAMF7 BiTE	-1.00785	0	49.2817	46.7446	33.6425	26.4698	22.6364			CD38 BiTE	-6.55483	0	52.7194	37.3586	26.194	9.30413	6.02636
		SLAMF7(vH) Hemibody	-3.63493	0	-3.00473	2.63898	5.88566	6.00383	6.71843			SLAMF7(vH) Hemibody	-21.0334	0	4.7257	3.22331	3.96332	1.7006	3.97959			CD38 BiTE	-7.64325	0	48.4473	32.9046	22.6871	6.70431	3.3499
		SLAMF7(vH) Hemibody	-5.82074	0	-1.10106	1.35698	2.82704	-1.10106	4.82681			SLAMF7(vH) Hemibody	-19.2392	0	0.29088	2.78228	-1.70743	-2.67091	-4.1718			CD38 BiTE	-10.1251	0	44.7274	28.879	18.325	5.29338	2.04888
		SLAMF7(vH) Hemibody	-1.25599	0	-3.60813	-0.296871	1.94108	0.738373	2.48915			SLAMF7(vH) Hemibody	-3.43426	0	11.1818	9.09215	-1.20608	-2.84598	-3.32977			SLAMF7(vH) Hemibody	-12.6361	0	13.5286	2.47399	-0.411578	-0.246495	-2.95794
		SLAMF7(vH) Hemibody	-4.62437	0	-3.42427	-2.15217	-2.09617	-3.96032	-0.640051			SLAMF7(vH) Hemibody	-4.51091	0	-4.00584	-2.7501	-7.51819	-9.60567	-8.4542			SLAMF7(vH) Hemibody	-12.4125	0	11.8007	7.16117	-0.343896	-3.05745	-2.13016
		CD38(vL) Hemibody	-2.03417	0	4.78903	7.79379	10.4615	7.75892	13.4604			CD38(vL) Hemibody	-18.2115	0	-2.35728	3.13988	1.31451	2.97346	0.970086			SLAMF7(vH) Hemibody	-16.6116	0	14.1216	-4.85601	-6.69127	-6.32521	-9.7755
		CD38(vL) Hemibody	-5.26748	0	-1.78955	1.51132	-0.600734	-2.89617	1.38485			CD38(vL) Hemibody	-10.0861	0	8.60937	7.27316	6.04102	6.578	7.66965			SLAMF7(vH) Hemibody	-14.8157	0	14.1133	2.38965	-3.6751	-7.31671	-5.92094
		CD38(vL) Hemibody	-1.04637	0	-0.206104	1.52992	7.52279	1.92628	6.47642			CD38(vL) Hemibody	-6.78057	0	-7.11013	-8.25075	-10.8054	-8.88182	-12.4205			SLAMF7(vH) Hemibody	-21.0093	0	8.83782	-9.67276	-10.515	-10.3167	-14.0617
		CD38(vL) Hemibody	-2.9929	0	-7.77815	-4.36253	-4.11735	-7.93033	-3.74535			CD38(vL) Hemibody	-2.86263	0	-0.592664	-3.97931	-5.76188	-4.07542	-3.55598			SLAMF7(vH) Hemibody	-20.8814	0	7.29146	-2.19205	-8.3596	-11.7144	-9.8533
		Hemibody Combination	-14.6047	0	6.67244	1.25317	0.77323	-0.919877	-4.37275			Hemibody Combination	-11.0714	0	2.78822	6.3962	3.56099	3.66019	3.82519			CD38(vL) Hemibody	-6.58354	0	3.11867	-0.211167	-0.508526	0.904285	0.916495
		Hemibody Combination	-3.78989	0	1.8617	6.42287	6.875	-3.1117	-3.27793			Hemibody Combination	-2.29394	0	4.14209	1.00673	0.370058	1.18696	0.800904			CD38(vL) Hemibody	-8.93574	0	-3.27981	-4.10586	0.748388	-3.82645	-3.51354
		Hemibody Combination	-9.05272	0	9.90141	10.2615	3.30904	-1.29447	-3.95199			Hemibody Combination	-6.84304	0	1.53246	-1.69148	-3.32514	-5.34191	-7.12255			CD38(vL) Hemibody	-6.38767	0	-0.13977	-3.46521	-2.70101	-2.14556	-2.12287
		Hemibody Combination	-5.51427	0	12.2305	10.8634	4.62428	-5.62437	-6.45013			Hemibody Combination	-3.38263	0	1.09174	1.4215	-1.86869	-3.98471	-2.73309			CD38(vL) Hemibody	-9.03459	0	-5.6628	-7.09936	-1.79714	-6.94209	-5.3473
																						CD38(vL) Hemibody	-10.3503	0	-0.316543	-5.49883	-5.4153	-4.51843	-5.0405
																						CD38(vL) Hemibody	-12.975	0	-7.36161	-9.21999	-4.43483	-9.22115	-7.55185
		Mean										Mean										Hemibody Combination	-4.52766	0	47.6414	47.1543	37.6825	29.6373	17.434
		CD38 BiTE			32.3088	18.3789	8.31158	-0.259154	2.28112			CD38 BiTE			2.43113	5.63142	1.70486	-4.00229	3.57785			Hemibody Combination	-6.07981	0	46.1321	44.8467	41.3717	31.0438	20.0861
		SLAMF7 BiTE			0.0549132	1.60618	0.969322	-0.862746	-0.966666			SLAMF7 BiTE			52.43	47.36	37.4703	33.132	30.4141			Hemibody Combination	-6.12694	0	44.778	41.5193	32.9344	24.6499	13.119
		SLAMF7(vH) Hemibody			-3.2145	0.530055	2.38406	-0.181343	3.65798			SLAMF7(vH) Hemibody			2.50829	3.0028	-1.45676	-2.75844	-3.75079			Hemibody Combination	-7.88993	0	45.1435	42.9213	38.0508	28.1412	17.0293
		CD38(vL) Hemibody			-0.997829	1.52062	3.46103	-0.484945	3.93063			CD38(vL) Hemibody			-1.47497	-0.419718	-2.22368	-0.550982	-1.29295			Hemibody Combination	-7.94553	0	42.3465	36.5565	29.3499	21.9077	10.6874
		Hemibody Combination			8.28693	8.34217	3.96666	-2.20309	-4.16237			Hemibody Combination			2.16034	1.21412	-0.749317	-1.39888	-0.966091			Hemibody Combination	-11.0946	0	44.4586	41.998	35.6645	25.9318	15.9486
		SD										SD
		CD38 BiTE			0.850418	3.55893	3.02796	3.20603	5.31335			CD38 BiTE			6.77909	5.74734	3.96622	5.77951	5.75769			Mean
		SLAMF7 BiTE			5.78599	6.53773	5.57659	6.8839	7.89196			SLAMF7 BiTE			5.03536	4.17359	5.62036	5.01032	4.88586			SLAMF7 BiTE			50.1103	43.7323	38.4017	32.7083	26.4955
		SLAMF7(vH) Hemibody			1.15038	2.07584	3.29073	4.19449	3.17222			SLAMF7(vH) Hemibody			6.48926	4.83891	4.69543	4.66751	5.16219			CD38 BiTE			48.6314	33.0474	22.402	7.10061	3.80838
		CD38(vL) Hemibody			5.17904	4.96408	6.81543	6.70482	7.34485			CD38(vL) Hemibody			6.58425	6.97238	7.46022	6.9452	8.43054			SLAMF7(vH) Hemibody			11.6156	-0.782666	-4.99941	-6.49616	-7.44992
		Hemibody Combination			4.49105	4.42575	2.54958	2.14943	1.36776			Hemibody Combination			1.37226	3.3708	2.99819	4.25062	4.71299			CD38(vL) Hemibody			-2.27364	-4.9334	-2.3514	-4.29156	-3.77659
																						Hemibody Combination			45.0834	42.4994	35.8423	26.8853	15.7174
																						SD
																						SLAMF7 BiTE			2.65049	3.6764	3.87592	3.21329	3.36552
																						CD38 BiTE			3.26531	3.46329	3.21881	1.66118	1.65585
																						SLAMF7(vH) Hemibody			2.57999	4.40021	3.70084	3.82955	3.85333
																						CD38(vL) Hemibody			1.5973	2.13754	2.06088	2.21529	2.0405
																						Hemibody Combination			1.42507	2.75183	2.8765	2.64404	2.26778
